# Supplementary material for: Metabolic Hormones, Apolipoproteins, Adipokines, and Cytokines in the Alveolar Lining Fluid of Healthy Adults: Compartmentalization and Physiological Correlates
Source: PLoS One. 2015 Apr 7;10(4):e0123344. doi: 10.1371/journal.pone.0123344 (PMC4388476; doi:10.1371/journal.pone.0123344)
Supplement: S1 File — (CSV) [file pone.0123344.s001.csv]

STUDY_ID	SERUM_SPL_CODE	BAL_SPL_CODE	DATE	AGE	WEIGHT	HEIGHT	BMI	SEX	RACE	FVC_MEAS	FVC_PRED	FVC_PERC	FEV1_MEAS	FEV1_PRED	FEV1_PERC	FEF2575_MEAS	FEF2575_PRED	FEF2575_PERC	FEV1_FVC	TLC	L_M	ALV_AREA	ALF	SERUM_UREA	BAL_UREA	DIL_FACTOR	SERUM_GLU	HOMA_IR	BAL_GLU	A1_SERUM	A1_BAL	A1_BAL_ADJ	A1_RATIO	A2_SERUM	A2_BAL	A2_BAL_ADJ	A2_RATIO	B_SERUM	B_BAL	B_BAL_ADJ	B_RATIO	C2_SERUM	C2_BAL	C2_BAL_ADJ	C2_RATIO	C3_SERUM	C3_BAL	C3_BAL_ADJ	C3_RATIO
4	19	48	12/08/2010	27	109	1,77	34,79	M	BLACK	5,19	4,63	112,1	4,01	3,67	109,3	3,53	4,59	76,9	77,26396917	7,41	0,24159	122,7	8,59	73,65853659	1,71990172	42,8271777	121,509434	2,88423288	3,196347032	772957,62	0	0	0	262110,95	0	0	0	25724,25	0	0	0	64310,61	0,06	2,569630662	0,003995656	181615,51	0,38	16,27432753	0,008960869
24	10	39	24/03/1999	29	83,9	1,78	26,5	M	WHITE															51,05691057	1,474201474	34,63360434	151,9496855	19,43842352	3,196347032	1840900	23,47	812,8506938	0,044155071	391884,88	1,35	46,75536585	0,011930893	2827500	5,39	186,6751274	0,006602127	19144,14	0,1	3,463360434	0,018090969	75391,26	0,46	15,93145799	0,021131704
32	25	54	02/09/2011	53	75,9	1,75	24,78	M	BLACK	4,64	3,96	117,2	3,54	2,88	122,9	3,01	3,37	89,3	76,29310345	7,22	0,27201	106,2	7,432	61,2195122	2,211302211	27,68482385	111,4465409	0,718153589	2,511415525	1028500	23,47	649,7628157	0,063175772	237118,46	12,99	359,6258618	0,151665063	16209,75	4,46	123,4743144	0,761728678	61806,59	0,05	1,384241192	0,002239634	235064,79	1,28	35,43657453	0,015075237
51	16	45	02/08/2000	22	49,9	1,62	19	F	WHITE															64,3902439	1,474201474	43,67804878	96,60377358	2,510669312	3,310502283	6468000	0	0	0	528867,89	0	0	0	4033400	18,64	814,1588293	0,020185422	52196,1	0,04	1,747121951	0,003347227	180819,8
75	15	44	13/07/2011	42	104,5	1,85	30,53	M	WHITE	6,26	5,52	113,4	5,18	4,11	126	5,49	4,05	135,6	82,74760383	8,18	0,25914	126,3	8,839	64,06504065	0,614250614	104,2978862	134,8427673	3,240672419	2,625570776	620929,5	13,16	1372,560182	0,221049279	229028,67	6,53	681,0651967	0,297371153	99312,84	6,32	659,1626407	0,663723483	66789,23	0,04	4,171915447	0,006246389	170798,46	0,95	99,08299187	0,058011642
150	27	56	28/01/2010	55	57,7	1,65	21,19	F	WHITE	3,05	3,31	92,1	2,42	2,47	98	2,38	2,8	85	79,3442623	5,7	0,27435	83	5,813	61,95121951	2,088452088	29,66370158	127,2955975	1,074854613	2,739726027	1257300	27,62	819,3114376	0,065164355	264671,68	7,07	209,7223702	0,079238689	44606,62	1,62	48,05519656	0,107731087	157475,29	0,11	3,263007174	0,002072076	297095,88	1,68	49,83501865	0,016774052
158	29	58	22/03/2010	31	70,5	1,6	27,54	M	BLACK	3,06	3,67	83,4	2,54	3,01	84,4	2,55	4,08	62,5	83,00653595	5,78	0,24627	93,9	6,572	55,6097561	1,474201474	37,72195122	112,2012579	1,884019896	2,168949772	661103,36	0	0	0	237526,05	7,92	298,7578537	0,125778985	44606,62	6,32	238,4027317	0,534455943	81266,94	0,33	12,4482439	0,015317722	230808,04	0,6	22,63317073	0,009806058
161	8	37	23/03/1999	27	59	1,68	20,9	F	WHITE															46,91056911	1,965601966	23,86575203	123,7735849	2,760835552	2,853881279	5461200	21,02	501,6581077	0,009185859	583885,83	4,7	112,1690346	0,019210782	8596400	63,04	1504,497008	0,017501477	76283,42	0,06	1,431945122	0,001877138	173461,67	0,42	10,02361585	0,005778577
174	23	52	12/01/2010	23	58	1,61	22,38	F	WHITE	4,02	3,9	103,1	3,21	3,14	102,2	2,98	3,67	81,2	79,85074627	5,45	0,23691	92,1	6,445	65,04065041	1,842751843	35,29539295	82,26415094	1,292806001	3,652968037	838751,3	16,79	592,6096477	0,070653798	309094,61	3,61	127,4163686	0,041222449	81377,58	9,93	350,483252	0,43068773	88987,11	0,13	4,588401084	0,005156254	246781,56	2,9	102,3566396	0,041476616
213	6	35	30/03/1999	35	79,4	1,78	25	M	WHITE															20,97560976	2,57985258	8,130545877	120,5031447	5,690155488	2,853881279	3596800	21,47	174,56282	0,004853281	611139,6	0	0	0	3273600	8,14	66,18264344	0,002021708	86635,62	0,31	2,520469222	0,002909276	110646,92	1,29	10,48840418	0,009479165
364	3	32	01/02/2011	52	97,5	1,9	26,9	M	BLACK															43,49593496	3,562653563	12,20885899	86,79245283	1,460823007	2,739726027	1567400	96,51	1178,276981	0,075173981	366598,24	15,2	185,5746566	0,050620717	25724,25				99647,45	0,12	1,465063078	0,001470246	278233,08	2,48	30,27797028	0,010882232
441	4	33	12/08/2010	38	95,9	1,68	33,98	M	WHITE	5,9	4,66	126,6	4,37	3,64	120,1	3,58	3,93	91,1	74,06779661	6,55	0,25446	102,9	7,205	35,69105691	2,211302211	16,14028907	155,2201258	2,579859026	1,826484018	746499,21	39,39	635,7659864	0,085166331	262536,94	14,31	230,9675366	0,087975253	25724,25	0	0	0	100714,63	0,65	10,4911879	0,010416747	180488,68	2,38	38,41388799	0,021283267
461	2	31	09/11/2009	40	76,4	1,75	24,95	M	WHITE	4,8	4,98	96,4	3,74	3,81	98,2	3,45	3,96	87,1	77,91666667	7,22	0,2568	112,5	7,872	45,36585366	1,351351351	33,57073171	87,04402516	0,967664577	3,082191781	853581,56	29,2	980,2653659	0,114841441	322150,89	2,58	86,6124878	0,026885689	99312,84	0	0	0	104564,39	0,04	1,342829268	0,001284213	279898,07	0,7	23,4995122	0,008395739
475	28	57	30/03/2010	45	86,4	1,88	24,45	M	BLACK	6	4,76	126,1	4,42	3,49	126,6	3,47	3,97	87,4	73,66666667	8,47	0,26265	129	9,027	98,29268293	2,457002457	40,00512195	114,7169811	1,336256389	2,739726027	546510,98	89,72	3589,259541	0,656758907	271556,52	49,69	1987,85451	0,732022383		0	0		80187,79	1,06	42,40542927	0,052882651	146788,02	5,19	207,6265829	0,141446545
535	24	53	09/11/2009	54	77,3	1,7	26,75	M	BLACK	4,11	3,68	111,7	3,26	2,7	120,7	2,96	3,23	91,6	79,31873479	6,74	0,27318	98,7	6,908	97,80487805	3,685503686	26,53772358	96,85534591	1,350174687	3,538812785	1135200	110,98	2945,156563	0,259439443	262536,94	14,31	379,7548244	0,144648149	676207,37	6,32	167,718413	0,024802808	82989,43	0,33	8,75744878	0,010552487	201991,96	1,82	48,29865691	0,023911178
551	5	34	20/03/2000	48	86,1	1,83	25,7	M	WHITE															50,32520325	4,2997543	11,70420441	169,3081761	5,262487638	2,739726027	4479200	25,59	299,5105909	0,006686698	1499800	0,51	5,969144251	0,000397996	7164000	2,57	30,07980534	0,000419874	132752,37	0,08	0,936336353	0,000705326	283921,18	0,37	4,330555633	0,001525267
567	26	55	02/09/2011	40	65	1,65	23,88	F	BLACK	2,66	3,14	84,7	1,88	2,44	77	1,19	3,26	36,5	70,67669173	5,7	0,2568	88,7	6,21	67,07317073	2,334152334	28,73555841	104,1509434	1,658121244	3,652968037	774528,71	6,37	183,0455071	0,023633147	182847,19	2,87	82,47105263	0,045103812	25724,25	2,57	73,85038511	0,287084697	71460,3	0,1	2,873555841	0,004021192	125122,07	1,19	34,19531451	0,027329563
618	1	30	09/03/2009	53	77,3	1,77	24,67	M	WHITE	4,21	4,8	87,7	3,47	3,48	99,7	3,51	3,42	102,6	82,42280285	7,41	0,27201	109	7,63	58,29268293	11,95121951	4,87755102	120,754717	1,747125911	6,164383562	740341,57	31,84	155,3012245	0,020976969	239568,46	2,4	11,70612245	0,004886337		5,39	26,29		66564,88	0,18	0,877959184	0,001318953	264581,58	0,92	4,487346939	0,001696016
627	13	42	24/08/2011	23	59,1	1,67	21,19	M	BLACK	5,31	4,21	126,1	4,54	3,46	131,2	4,87	4,58	106,3	85,49905838	6,45	0,23691	108,9	7,626	53,33333333	1,965601966	27,13333333	202,5157233	2,280986366	2,853881279	1255200	99,19	2691,355333	0,214416454	318860,4	43,09	1169,175333	0,366673106	63161,09	19,49	528,8286667	0,837269697	80619,7	0,86	23,33466667	0,028944125	197427,08	1,97	53,45266667	0,027074638
664	7	36	24/07/2001	50	81,7	1,8	25,2	M	WHITE															47,39837398	0,982800983	48,22784553	142,8930818	6,777322376	3,196347032	2996400	0	0	0	830375,37	0	0	0	3997600	13,45	648,6645224	0,016226349	58112,88				122966,44
790	9	38	27/09/2000	23	59	1,68	20,9	F	WHITE															45,6097561	2,702702703	16,87560976	127,2955975	14,09552526	3,767123288	4901900	81,11	1368,780707	0,027923473	774589,18	10,8	182,2565854	0,023529451	3517500	0	0	0	31702,33	0,15	2,531341463	0,007984717	171900,77	1,09	18,39441463	0,0107006
825	12	41	24/03/1999	52	90,7	1,65	33,3	M	WHITE															47,31707317	2,57985258	18,34099884	237,2327044	91,44759819	3,196347032	1592300	12,92	236,965705	0,014881976	604062,3	6,35	116,4653426	0,019280353	4093000	2,57	47,13636702	0,001151634	66340,33	0,19	3,484789779	0,005252898	82932	1,3	23,84329849	0,02875042
888	11	40	31/03/1999	21	56,7	1,65	20,8	F	WHITE															43,98373984	1,965601966	22,37672764	111,1949686	0,995944065	3,082191781	3495800	6,94	155,2944898	0,004442316	623315,2	0	0	0	4701900				32552,18				87718,56	0,35	7,831854675	0,008928389
895	21	50	01/02/2011	47	140,6	1,75	45,8	M	WHITE															67,23577236	0,614250614	109,4598374	118,490566	4,302963281	2,625570776	865215,44	28,98	3172,146088	0,366630777	373211,21	0,96	105,0814439	0,028156026	44606,62	0	0	0	112977,59	0,05	5,47299187	0,004844316	291141,56	0,26	28,45955772	0,009775162
[truncated: 103 more columns]
